# Supplementary material for: Sustainable-psycho-nutritional intervention programme for a sustainable diet (the ‘NutriSOS’ study) and its effects on eating behaviour, diet quality, nutritional status, physical activity, metabolic biomarkers, gut microbiota and water and carbon footprints in Mexican population: study protocol of an mHealth randomised controlled trial
Source: Br J Nutr. 2023 Mar 30;130(10):1823–38. doi: 10.1017/S0007114523000843 (PMC10587386; doi:10.1017/S0007114523000843)
Supplement: Supplementary file 1 [file S0007114523000843sup.zip]

Archive with 2 entries (2 files):
- S0007114523000843sup001.docx
- S0007114523000843sup002.zip
